# Supplementary material for: Perceived Impact of a Junior–Senior Inpatient Team Model on Clinical Workflow, Supervision, and Workload in a Tertiary Gastroenterology Department: A Mixed-Methods Study
Source: J Clin Med. 2026 Feb 21;15(4):1632. doi: 10.3390/jcm15041632 (PMC12941908; doi:10.3390/jcm15041632)
Supplement: Supplementary file 1 [file jcm-15-01632-s001.zip]

Archive with 1 entries (1 files):
- jcm-4137489-supplementary.pdf
